# Supplementary material for: Long-Term Adverse Effect of Liver Stiffness on Glycaemic Control in Type 2 Diabetic Patients with Nonalcoholic Fatty Liver Disease: A Pilot Study
Source: Int J Mol Sci. 2022 Oct 18;23(20):12481. doi: 10.3390/ijms232012481 (PMC9604384; doi:10.3390/ijms232012481)
Supplement: Supplementary file 1 [file ijms-23-12481-s001.zip]

Archive with 1 entries (1 files):
- ijms-1922208-supplementary.pdf
